# Supplementary material for: Learning collective multicellular dynamics with an interacting mean field neural SDE model
Source: PLoS Comput Biol. 2026 Jan 21;22(1):e1013916. doi: 10.1371/journal.pcbi.1013916 (PMC12854464; doi:10.1371/journal.pcbi.1013916)
Supplement: S1 Table — Total runtime and Maximum memory usage of scIMF and compared methods on ZB dataset. Note: For GPU-based methods, peak memory refers to peak GPU VRAM; for CPU-only methods (scNODE, MIOFLOW), it refers to peak CPU RSS. (XLSX) [file pcbi.1013916.s003.xlsx]

## Sheet: Sheet1
Dataset	Method	Total time(s)	Peak VRAM(MB)
ZB	scIMF	2453	1608
	scNODE	258	3542
	PRESCIENT	1743	368
	PI-SDE	5172	621
	MIOFLOW	971	3566
