# Supplementary material for: Learning collective multicellular dynamics with an interacting mean field neural SDE model
Source: PLoS Comput Biol. 2026 Jan 21;22(1):e1013916. doi: 10.1371/journal.pcbi.1013916 (PMC12854464; doi:10.1371/journal.pcbi.1013916)
Supplement: S2 Table — Evaluated W1 and W2 scores of scIMF for different choices of H on the hard task of the ZB dataset; mean ± standard deviation is reported for all metrics. (XLSX) [file pcbi.1013916.s004.xlsx]

## Sheet: Sheet1
Dataset	H	W1	W2
ZB	2	11.98±0.07	15.86±0.14
	5	11.98±0.05	15.84±0.20
	10	11.99±0.07	15.92±0.19
